# Supplementary material for: Genetic and Epigenetic Profiles of Polycystic Ovarian Syndrome and In Vitro Bisphenol Exposure in a Human Granulosa Cell Model
Source: Biomedicines. 2024 Jan 21;12(1):237. doi: 10.3390/biomedicines12010237 (PMC10813104; doi:10.3390/biomedicines12010237)
Supplement: Supplementary file 1 [file biomedicines-12-00237-s001.zip]

Archive with 1 entries (1 files):
- biomedicines-2812366-supplementary.pdf
